# Supplementary material for: Multiple linear regression modeling with values below a lower limit of quantification – a statistical method comparison
Source: BMC Med Res Methodol. 2026 Jan 17;26:18. doi: 10.1186/s12874-026-02770-y (PMC12853717; doi:10.1186/s12874-026-02770-y)
Supplement: Supplementary file 1 — Additional file 1. Additional information on the standard deviation of \documentclass[12pt]{minimal} \usepackage{amsmath} \usepackage{wasysym} \usepackage{amsfonts} \usepackage{amssymb} \usepackage{amsbsy} \usepackage{mathrsfs} \usepackage{upgreek} \setlength{\oddsidemargin}{-69pt} \begin{document}$$\epsilon$$\end{document} of the random error of the models and additional figures of the results can be found in the supplement. [file 12874_2026_2770_MOESM1_ESM.zip]

Archive with 2 entries (2 files):
- Supplement_LLOQ_BMC.pdf
- BMC_LLOQ_Code.zip
